# Supplementary material for: Evidence for Biological Age Acceleration and Telomere Shortening in COVID-19 Survivors
Source: Int J Mol Sci. 2021 Jun 7;22(11):6151. doi: 10.3390/ijms22116151 (PMC8201243; doi:10.3390/ijms22116151)
Supplement: Supplementary file 1 [file ijms-22-06151-s001.zip]

Archive with 1 entries (1 files):
- ijms-1240093-supplementary.pdf
